# Supplementary material for: Respiratory Syncytial Virus Prevention through Monoclonal Antibodies: A Cross-Sectional Study on Knowledge, Attitudes, and Practices of Italian Pediatricians
Source: Pediatr Rep. 2023 Feb 20;15(1):154–74. doi: 10.3390/pediatric15010013 (PMC9944855; doi:10.3390/pediatric15010013)
Supplement: Supplementary file 1 [file pediatrrep-15-00013-s001.zip]

Archive with 2 entries (2 files):
- pediatrrep-1961742-Supplementary Material S1 & S2.pdf
- pediatrrep-1961742-Supplementary Tables S1-S4.pdf
